# Supplementary material for: Whole-Genome Analysis of Bordetella pertussis MT27 Isolates from School-Associated Outbreaks: Single-Nucleotide Polymorphism Diversity and Threshold of the Outbreak Strains
Source: Microbiol Spectr. 2023 May 16;11(3):e04065-22. doi: 10.1128/spectrum.04065-22 (PMC10269452; doi:10.1128/spectrum.04065-22)
Supplement: Supplemental file 1 — Tables S1 to S5. Download spectrum.04065-22-s0002.xlsx, XLSX file, 0.1 MB [file spectrum.04065-22-s0002.xlsx]

## Sheet: Table S1
Table S1. Bordetella pertussis isolates used in this study.
Case	Isolate ID	Location (prefeture)	Year of isolation	Date of specimen collection (mm/dd/yyyy)	Days after 1st sampling	Patient age (year)	MLVA genotype	Virulence-associated allelic genes	SNP genotype*	SRA accession number	Platform	Raw reads	Coverage depth
Outbreak-1	BP369	Miyazaki	2010	2010-11-24	0	15	MT27	ptxP3/ptxA1/prn2/fim3A	SG2	DRR300237	NovaSeq 6000	10382428	391.563
Outbreak-1	BP370	Miyazaki	2010	2010-11-27	3	15	MT27	ptxP3/ptxA1/prn2/fim3A	SG2	DRR300238	NovaSeq 6000	11222556	416.036
Outbreak-1	BP372	Miyazaki	2010	2010-12-10	16	14	MT27	ptxP3/ptxA1/prn2/fim3A	SG2	DRR300239	NovaSeq 6000	10702292	391.563
Outbreak-1	BP373	Miyazaki	2010	2010-12-17	23	14	MT27	ptxP3/ptxA1/prn2/fim3A	SG2	DRR300240	NovaSeq 6000	10323444	367.09
Outbreak-1	BP374	Miyazaki	2010	2010-12-21	27	13	MT27	ptxP3/ptxA1/prn2/fim3A	SG2	DRR300241	NovaSeq 6000	8810712	318.145
Outbreak-1	BP375	Miyazaki	2010	2010-12-27	33	12	MT27	ptxP3/ptxA1/prn2/fim3A	SG2	DRR300242	NovaSeq 6000	9669514	367.09
Outbreak-1	BP379	Miyazaki	2011	2011-01-08	45	14	MT27	ptxP3/ptxA1/prn2/fim3A	SG2	DRR165178	NovaSeq 6000	15262762	562.872
Outbreak-1	BP380	Miyazaki	2011	2011-01-08	45	11	MT27	ptxP3/ptxA1/prn2/fim3A	SG2	DRR300243	NovaSeq 6000	10413656	391.563
Outbreak-1	BP382	Miyazaki	2011	2011-01-11	48	8	MT27	ptxP3/ptxA1/prn2/fim3A	SG2	DRR300245	NovaSeq 6000	9634134	342.618
Outbreak-1	BP381	Miyazaki	2011	2011-01-13	50	13	MT27	ptxP3/ptxA1/prn2/fim3A	SG2	DRR300244	NovaSeq 6000	9275408	342.618
Outbreak-1	BP383	Miyazaki	2011	2011-02-07	75	12	MT27	ptxP3/ptxA1/prn2/fim3A	SG2	DRR300246	NovaSeq 6000	10391282	391.563
Outbreak-1	BP384	Miyazaki	2011	2011-02-16	84	10	MT27	ptxP3/ptxA1/prn2/fim3A	SG2	DRR300247	NovaSeq 6000	9455882	342.618
Outbreak-1	BP385	Miyazaki	2011	2011-02-21	89	62	MT27	ptxP3/ptxA1/prn2/fim3A	SG2	DRR300248	NovaSeq 6000	10552298	391.563
Outbreak-1	BP386	Miyazaki	2011	2011-03-11	107	12	MT27	ptxP3/ptxA1/prn2/fim3A	SG2	DRR300249	NovaSeq 6000	10473864	391.563
Outbreak-1	BP387	Miyazaki	2011	2011-03-14	110	12	MT27	ptxP3/ptxA1/prn2/fim3A	SG2	DRR300250	NovaSeq 6000	10652866	391.563
Outbreak-2	BP415	Chiba	2012	2012-06-24	0	8	MT27	ptxP3/ptxA1/prn2/fim3A	SG7	DRR374969	NovaSeq 6000	15170988	562.872
Outbreak-2	BP423	Chiba	2012	2012-06-27	3	8	MT27	ptxP3/ptxA1/prn2/fim3A	SG7	DRR300251	NovaSeq 6000	9630042	342.618
Outbreak-2	BP424	Chiba	2012	2012-06-27	3	9	MT27	ptxP3/ptxA1/prn2/fim3A	SG7	DRR300252	NovaSeq 6000	10848938	391.563
Outbreak-2	BP425	Chiba	2012	2012-07-23	29	7	MT27	ptxP3/ptxA1/prn2/fim3A	SG7	DRR300253	NovaSeq 6000	9472086	342.618
Outbreak-2	BP426	Chiba	2012	2012-07-13	19	8	MT27	ptxP3/ptxA1/prn2/fim3A	SG7	DRR300254	NovaSeq 6000	8242394	293.672
Outbreak-2	BP427	Chiba	2012	2012-07-17	23	4	MT27	ptxP3/ptxA1/prn2/fim3A	SG7	DRR300255	NovaSeq 6000	10418358	391.563
Outbreak-2	BP428	Chiba	2012	2012-07-17	23	10	MT27	ptxP3/ptxA1/prn2/fim3A	SG7	DRR300256	NovaSeq 6000	11515880	416.036
Outbreak-2	BP429	Chiba	2012	2012-07-18	24	12	MT27	ptxP3/ptxA1/prn2/fim3A	SG7	DRR300257	NovaSeq 6000	10906480	391.563
Outbreak-2	BP434	Chiba	2012	2012-07-24	30	7	MT27	ptxP3/ptxA1/prn2/fim3A	SG7	DRR374970	NovaSeq 6000	14013092	513.926
Outbreak-2	BP435	Chiba	2012	2012-07-21	27	7	MT27	ptxP3/ptxA1/prn2/fim3A	SG7	DRR374971	NovaSeq 6000	14385416	538.399
Outbreak-3	BP551	Toyama	2015	2015-11-25	0	12	MT27	ptxP3/ptxA1/prn2/fim3A	SG10	DRR165189	HiSeq X	15509714	562.872
Outbreak-3	BP552	Toyama	2015	2015-12-25	30	13	MT27	ptxP3/ptxA1/prn2/fim3A	SG10	DRR300261	NovaSeq 6000	10914892	391.563
Outbreak-3	BP553	Toyama	2016	2016-02-05	72	7	MT27	ptxP3/ptxA1/prn2/fim3A	SG10	DRR300262	NovaSeq 6000	10187370	367.09
Outbreak-3	BP554	Toyama	2016	2016-02-22	89	11	MT27	ptxP3/ptxA1/prn2/fim3A	SG10	DRR300263	NovaSeq 6000	9150800	342.618
Outbreak-4	BP545	Nagano	2016	2016-05-23	0	13	MT27	ptxP3/ptxA1/prn2/fim3A	SG7	DRR165188	HiSeq X	12776578	464.981
Outbreak-4	BP546	Nagano	2016	2016-05-23	0	13	MT27	ptxP3/ptxA1/prn2/fim3A	SG7	DRR300258	NovaSeq 6000	10010482	367.09
Outbreak-4	BP547	Nagano	2016	2016-06-06	14	11	MT27	ptxP3/ptxA1/prn2/fim3A	SG7	DRR300259	NovaSeq 6000	9866858	367.09
Outbreak-4	BP548	Nagano	2016	2016-06-06	14	12	MT27	ptxP3/ptxA1/prn2/fim3A	SG7	DRR300260	NovaSeq 6000	9931454	367.09
Outbreak-4	BP557	Nagano	2016	2016-06-27	35	15	MT27	ptxP3/ptxA1/prn2/fim3A	SG7	DRR300264	NovaSeq 6000	9374500	342.618
Outbreak-4	BP558	Nagano	2016	2016-06-29	37	9	MT27	ptxP3/ptxA1/prn2/fim3A	SG7	DRR300265	NovaSeq 6000	10018902	367.09
Outbreak-4	BP559	Nagano	2016	2016-06-29	37	8	MT27	ptxP3/ptxA1/prn2/fim3A	SG7	DRR300266	NovaSeq 6000	9936286	367.09
Outbreak-4	BP560	Nagano	2016	2016-06-29	37	9	MT27	ptxP3/ptxA1/prn2/fim3A	SG7	DRR300267	NovaSeq 6000	9985408	367.09
Outbreak-4	BP566	Nagano	2016	2016-08-05	74	14	MT27	ptxP3/ptxA1/prn2/fim3A	SG7	DRR300270	NovaSeq 6000	9992612	367.09
Outbreak-4	BP567	Nagano	2016	2016-08-16	85	54	MT27	ptxP3/ptxA1/prn2/fim3A	SG7	DRR300271	NovaSeq 6000	9816278	367.09
Outbreak-4	BP573	Nagano	2016	2016-08-30	99	14	MT27	ptxP3/ptxA1/prn2/fim3A	SG7	DRR300275	NovaSeq 6000	10604576	391.563
Outbreak-5	BP563	Mie	2016	2016-07-22	0	3	MT27	ptxP3/ptxA1/prn2/fim3A	SG5	DRR165191	HiSeq X	10526384	391.563
Outbreak-5	BP564	Mie	2016	2016-07-26	4	10	MT27	ptxP3/ptxA1/prn2/fim3A	SG5	DRR300268	NovaSeq 6000	9687486	367.09
Outbreak-5	BP565	Mie	2016	2016-07-27	5	9	MT27	ptxP3/ptxA1/prn2/fim3A	SG5	DRR300269	NovaSeq 6000	8996726	318.145
Outbreak-5	BP569	Mie	2016	2016-08-15	24	9	MT27	ptxP3/ptxA1/prn2/fim3A	SG5	DRR300272	NovaSeq 6000	10625392	391.563
Outbreak-5	BP570	Mie	2016	2016-08-17	26	9	MT27	ptxP3/ptxA1/prn2/fim3A	SG5	DRR300273	NovaSeq 6000	10162718	367.09
Outbreak-5	BP571	Mie	2016	2016-08-19	28	6	MT27	ptxP3/ptxA1/prn2/fim3A	SG5	DRR300274	NovaSeq 6000	12070778	440.508
Outbreak-5	BP574	Mie	2016	2016-08-27	36	12	MT27	ptxP3/ptxA1/prn2/fim3A	SG5	DRR300276	NovaSeq 6000	10956920	391.563
Outbreak-6	BP586	Niigata	2018	2018-05-24	0	10	MT27	ptxP3/ptxA1/prn9/fim3A	SG10	DRR300277	NovaSeq 6000	9695668	367.09
Outbreak-6	BP587	Niigata	2018	2018-05-24	0	15	MT27	ptxP3/ptxA1/prn9/fim3A	SG10	DRR300278	NovaSeq 6000	8233644	293.672
Outbreak-6	BP588	Niigata	2018	2018-05-24	0	14	MT27	ptxP3/ptxA1/prn9/fim3A	SG10	DRR300279	NovaSeq 6000	10309540	367.09
Outbreak-6	BP589	Niigata	2018	2018-06-06	13	14	MT27	ptxP3/ptxA1/prn9/fim3A	SG10	DRR300280	NovaSeq 6000	8932154	318.145
Sporadic	BP364	Tokyo	2010	−	−	8	MT27	ptxP3/ptxA1/prn2/fim3A	SG7	ERR1775221	HiSeq 2500	2185896	67.3978
Sporadic	BP367	Fukuoka	2010	−	−	9	MT27	ptxP3/ptxA1/prn2/fim3A	SG2	ERR1775222	HiSeq 2500	2895184	89.2763
Sporadic	BP376	Shizuoka	2011	−	−	0	MT27	ptxP3/ptxA1/prn2/fim3A	SG10	DRR165176	HiSeq X	15829126	587.344
Sporadic	BP377	Shimane	2011	−	−	0	MT27	ptxP3/ptxA1/prn2/fim3A	SG2	DRR165177	HiSeq X	15891770	587.344
Sporadic	BP399	Osaka	2011	−	−	2	MT27	ptxP3/ptxA1/prn2/fim3A	SG6	ERR1775227	HiSeq 2500	2476690	76.3792
Sporadic	BP404	Fukuoka	2011	−	−	10	MT27	ptxP3/ptxA1/prn2/fim3A	SG2	DRR165179	HiSeq X	14732778	538.399
Sporadic	BP409	Iwate	2012	−	−	0	MT27	ptxP3/ptxA1/prn2/fim3A	SG7	DRR165180	HiSeq X	13344272	489.454
Sporadic	BP413	Chiba	2012	−	−	10	MT27	ptxP3/ptxA1/prn2/fim3A	SG6	DRR165181	HiSeq X	15978684	538.399
Sporadic	BP414	Aichi	2012	−	−	0	MT27	ptxP3/ptxA1/prn2/fim3A	SG7	DRR165182	HiSeq X	16397954	611.817
Sporadic	BP420	Saitama	2012	−	−	0	MT27	ptxP3/ptxA1/prn2/fim3A	SG1	DRR165183	HiSeq X	14350690	538.399
Sporadic	BP430	Osaka	2011	−	−	1	MT27	ptxP3/ptxA1/prn2/fim3A	SG6	DRR165184	HiSeq X	14275174	513.926
Sporadic	BP443	Osaka	2012	−	−	0	MT27	ptxP3/ptxA1/prn2/fim3A	SG10	DRR165185	HiSeq X	12507100	464.981
Sporadic	BP445	Fukushima	2012	−	−	0	MT27	ptxP3/ptxA1/prn2/fim3A	SG10	DRR165186	HiSeq X	13584724	489.454
Sporadic	BP454	Akita	2012	−	−	0	MT27	ptxP3/ptxA1/prn9/fim3B	SG1	ERR1775239	HiSeq 2500	2909572	89.7168
Sporadic	BP462	Kanagawa	2010	−	−	0	MT27	ptxP3/ptxA1/prn2/fim3A	SG1	ERR1775240	HiSeq 2500	2929582	90.3287
Sporadic	BP473	Tokushima	2013	−	−	29	MT27	ptxP3/ptxA1/prn2/fim3A	SG10	ERR1775241	HiSeq 2500	2463196	75.9632
Sporadic	BP479	Osaka	2013	−	−	10	MT27	ptxP3/ptxA1/prn2/fim3A	SG6	ERR1775243	HiSeq 2500	3027236	93.3388
Sporadic	BP482	Chiba	2013	−	−	0	MT27	ptxP3/ptxA1/prn2/fim3A	SG5	ERR1775245	HiSeq 2500	3359168	103.593
Sporadic	BP486	Tokushima	2014	−	−	0	MT27	ptxP3/ptxA1/prn2/fim3A	SG10	ERR1775247	HiSeq 2500	3269696	100.827
Sporadic	BP490	Okayama	2014	−	−	0	MT27	ptxP3/ptxA1/prn2/fim3B	SG1	ERR1775248	HiSeq 2500	3438930	106.04
Sporadic	BP502	Saitama	2014	−	−	0	MT27	ptxP3/ptxA1/prn2/fim3A	SG7	ERR1775250	HiSeq 2500	3130412	96.5203
Sporadic	BP504	Hyogo	2014	−	−	0	MT27	ptxP3/ptxA1/prn2/fim3A	SG7	ERR1775251	HiSeq 2500	3359616	103.593
Sporadic	BP542	Hokkaido	2016	−	−	9	MT27	ptxP3/ptxA1/prn2/fim3A	SG8	DRR165187	HiSeq X	10992494	391.563
Sporadic	BP556	Tokyo	2016	−	−	8	MT27	ptxP3/ptxA1/prn2/fim3A	SG7	DRR165190	HiSeq X	13617224	489.454
Sporadic	BP575	Hokkaido	2016	−	−	0	MT27	ptxP3/ptxA1/prn2/fim3A	SG8	DRR165192	HiSeq X	14709082	538.399
Sporadic	BP576	Chiba	2016	−	−	0	MT27	ptxP3/ptxA1/prn2/fim3A	SG5	DRR165193	HiSeq X	10404612	391.563
Sporadic	BP577	Chiba	2017	−	−	0	MT27	ptxP3/ptxA1/prn2/fim3A	SG7	DRR165194	HiSeq X	10595636	391.563
Sporadic	BP580	Tokyo	2015	−	−	0	MT27	ptxP3/ptxA1/prn2/fim3A	SG5	DRR165195	HiSeq X	13871964	513.926
* Simple SNP genotyping with 20 SNP targets.

## Sheet: Table S2
Table S2. A total of 169 whole-genome SNPs identified among 51 outbreak isolates and 28 sporadic isolates of Bordetella pertussis.
Isolate	Outbreak/ sporadic	Prefecture	No. of SNP differences (root-to-tip distance)	Position according to the plus strand on the genomic sequence of Bordetella pertussis strain Tohama, NC_002929.2
				4610	25778	52564	62982	73807	137773	170017	212641	223961	224066	271872	273468	276006	289420	291965	296565	345471	407686	455883	515539	515633	536125	539850	586291	593095	626936	635965	649215	667028	684195	705844	728126	825985	838886	870614	873470	885727	910873	919811	920184	931885	944260	977499	980942	988013	1084146
Tohama (Ref.)				C	T	A	C	G	G	G	G	G	G	G	G	C	T	G	G	C	C	G	C	T	T	A	T	G	C	C	G	G	C	C	C	C	G	G	C	C	C	C	T	A	G	G	A	T	G
BP369	Outbreak 1	Miyazaki	8	C	C	A	T	G	G	G	G	G	G	G	G	C	T	G	G	C	C	G	C	T	T	A	T	G	C	C	G	G	C	C	C	C	G	T	C	C	C	C	T	A	G	G	G	T	G
BP370	Outbreak 1	Miyazaki	8	C	C	A	T	G	G	G	G	G	G	G	G	C	T	G	G	C	C	G	C	T	T	A	T	G	C	C	G	G	C	C	C	C	G	T	C	C	C	C	T	A	G	G	G	T	G
BP372	Outbreak 1	Miyazaki	11	C	C	A	T	G	G	G	G	G	G	G	G	C	T	G	G	C	C	G	C	T	T	A	T	G	C	C	G	G	C	C	C	C	G	T	C	C	C	C	T	A	G	G	G	T	G
BP373	Outbreak 1	Miyazaki	8	C	C	A	T	G	G	G	G	G	G	G	G	C	T	G	G	C	C	G	C	T	T	A	T	G	C	C	G	G	C	C	C	C	G	T	C	C	C	C	T	A	G	G	G	T	G
BP374	Outbreak 1	Miyazaki	8	C	C	A	T	G	G	G	G	G	G	G	G	C	T	G	G	C	C	G	C	T	T	A	T	G	C	C	G	G	C	C	C	C	G	T	C	C	C	C	T	A	G	G	G	T	G
BP375	Outbreak 1	Miyazaki	8	C	C	A	T	G	G	G	G	G	G	G	G	C	T	G	G	C	C	G	C	T	T	A	T	G	C	C	G	G	C	C	C	C	G	T	C	C	C	C	T	A	G	G	G	T	G
BP379	Outbreak 1	Miyazaki	8	C	C	A	T	G	G	G	G	G	G	G	G	C	T	G	G	C	C	G	C	T	T	A	T	G	C	C	G	G	C	C	C	C	G	T	C	C	C	C	T	A	G	G	G	T	G
BP380	Outbreak 1	Miyazaki	9	C	C	A	T	G	G	G	G	G	G	G	G	C	T	G	G	C	C	G	C	T	T	A	T	G	C	C	G	G	C	C	C	C	G	T	C	C	C	C	T	A	G	G	G	T	G
BP381	Outbreak 1	Miyazaki	8	C	C	A	T	G	G	G	G	G	G	G	G	C	T	G	G	C	C	G	C	T	T	A	T	G	C	C	G	G	C	C	C	C	G	T	C	C	C	C	T	A	G	G	G	T	G
BP382	Outbreak 1	Miyazaki	8	C	C	A	T	G	G	G	G	G	G	G	G	C	T	G	G	C	C	G	C	T	T	A	T	G	C	C	G	G	C	C	C	C	G	T	C	C	C	C	T	A	G	G	G	T	G
BP383	Outbreak 1	Miyazaki	9	C	C	A	T	G	G	G	G	G	G	G	G	C	T	G	G	C	C	G	C	T	T	A	T	G	C	C	G	G	C	C	C	C	G	T	C	C	C	C	T	A	G	G	G	T	G
BP384	Outbreak 1	Miyazaki	9	C	C	A	T	G	G	G	G	G	G	G	G	C	T	G	G	C	C	G	C	T	T	A	T	G	C	C	G	G	C	C	C	C	G	T	C	C	C	C	T	A	G	G	G	T	G
BP385	Outbreak 1	Miyazaki	8	C	C	A	T	G	G	G	G	G	G	G	G	C	T	G	G	C	C	G	C	T	T	A	T	G	C	C	G	G	C	C	C	C	G	T	C	C	C	C	T	A	G	G	G	T	G
BP386	Outbreak 1	Miyazaki	10	C	C	A	T	G	G	G	G	G	G	G	G	C	T	G	G	C	C	G	C	T	T	A	T	G	C	C	G	G	C	C	C	C	G	T	C	C	C	C	T	A	G	G	G	T	G
BP387	Outbreak 1	Miyazaki	9	C	C	A	T	G	G	G	G	G	G	G	G	C	T	G	G	C	C	G	C	T	T	A	T	G	C	C	G	G	C	C	C	C	G	T	C	C	C	C	T	A	G	G	G	T	G
BP415	Outbreak 2	Chiba	14	C	T	A	C	G	G	G	G	A	G	G	G	C	T	G	G	C	C	G	C	T	T	A	T	G	C	C	A	G	C	C	C	C	A	G	C	C	C	C	T	A	G	G	A	T	G
BP423	Outbreak 2	Chiba	15	C	T	A	C	G	G	G	G	A	G	G	G	C	T	G	G	C	C	G	C	T	T	A	T	G	C	C	A	G	C	C	C	C	A	G	C	C	C	C	T	A	G	G	A	T	G
BP424	Outbreak 2	Chiba	14	C	T	A	C	G	G	G	G	A	G	G	G	C	T	G	G	C	C	G	C	T	T	A	T	G	C	C	A	G	C	C	C	C	A	G	C	C	C	C	T	A	G	G	A	T	G
BP425	Outbreak 2	Chiba	14	C	T	A	C	G	G	G	G	A	G	G	G	C	T	G	G	C	C	G	C	T	T	A	T	G	C	C	A	G	C	C	C	C	A	G	C	C	C	C	T	A	G	G	A	T	G
BP426	Outbreak 2	Chiba	14	C	T	A	C	G	G	G	G	A	G	G	G	C	T	G	G	C	C	G	C	T	T	A	T	G	C	C	A	G	C	C	C	C	A	G	C	C	C	C	T	A	G	G	A	T	G
BP427	Outbreak 2	Chiba	13	C	T	A	C	G	G	G	G	A	G	G	G	C	T	G	G	C	C	G	C	T	T	A	T	G	C	C	A	G	C	C	C	C	A	G	C	C	C	C	T	A	G	G	A	T	G
BP428	Outbreak 2	Chiba	14	C	T	A	C	G	G	G	G	A	G	G	G	C	T	G	G	C	C	G	C	T	T	A	T	G	C	C	A	G	C	C	C	C	A	G	C	C	C	C	T	A	G	G	A	T	G
BP429	Outbreak 2	Chiba	15	C	T	A	C	G	G	G	G	A	G	G	G	C	T	G	G	C	C	G	C	T	T	A	T	G	C	C	A	G	C	C	C	C	A	G	C	C	C	C	T	A	G	G	A	T	G
BP434	Outbreak 2	Chiba	14	C	T	A	C	G	G	G	G	A	G	G	G	C	T	G	G	C	C	G	C	T	T	A	T	G	C	C	A	G	C	C	C	C	A	G	C	C	C	C	T	A	G	G	A	T	G
BP435	Outbreak 2	Chiba	14	C	T	A	C	G	G	G	G	A	G	G	G	C	T	G	G	C	C	G	C	T	T	A	T	G	C	C	A	G	C	C	C	C	A	G	C	C	C	C	T	A	G	G	A	T	G
BP551	Outbreak 3	Toyama	13	C	T	A	C	G	G	G	G	A	G	G	A	C	T	G	G	C	C	G	C	T	T	A	T	G	C	C	G	G	C	C	C	C	A	G	C	C	C	C	T	A	G	G	A	T	G
BP552	Outbreak 3	Toyama	14	C	T	A	C	G	G	G	G	A	G	G	A	C	T	G	G	C	C	G	C	T	T	A	T	G	C	C	G	G	C	C	C	C	A	G	C	C	C	C	T	A	G	G	A	T	G
BP553	Outbreak 3	Toyama	13	C	T	A	C	G	G	G	G	A	G	G	A	C	T	G	G	C	C	G	C	T	T	A	T	G	C	C	G	G	C	C	C	C	A	G	C	C	C	C	T	A	G	G	A	T	G
BP554	Outbreak 3	Toyama	13	C	T	A	C	G	G	G	G	A	G	G	A	C	T	G	G	C	C	G	C	T	T	A	T	G	C	C	G	G	C	C	C	C	A	G	C	C	C	C	T	A	G	G	A	T	G
BP545	Outbreak 4	Nagano	20	C	T	A	C	G	G	G	G	A	G	G	G	C	T	G	G	C	C	G	C	T	T	A	T	G	C	T	G	G	C	C	C	C	A	G	C	C	C	C	T	A	G	A	A	T	A
BP546	Outbreak 4	Nagano	20	C	T	A	C	G	G	G	G	A	G	G	G	C	T	G	G	C	C	G	C	T	T	A	T	G	C	T	G	G	C	C	C	C	A	G	C	C	C	C	T	A	G	A	A	T	A
BP547	Outbreak 4	Nagano	20	C	T	A	C	G	G	G	G	A	G	G	G	C	T	G	G	C	C	G	C	T	T	A	T	G	C	T	G	G	C	C	C	C	A	G	C	C	C	C	T	A	G	A	A	T	A
BP548	Outbreak 4	Nagano	20	C	T	A	C	G	G	G	G	A	G	G	G	C	T	G	G	C	C	G	C	T	T	A	T	G	C	T	G	G	C	C	C	C	A	G	C	C	C	C	T	A	G	A	A	T	A
BP557	Outbreak 4	Nagano	20	C	T	A	C	G	G	G	G	A	G	G	G	C	T	G	G	C	C	G	C	T	T	A	T	G	C	T	G	G	C	C	C	C	A	G	C	C	C	C	T	A	G	A	A	T	A
BP558	Outbreak 4	Nagano	20	C	T	A	C	G	G	G	G	A	G	G	G	C	T	G	G	C	C	G	C	T	T	A	T	G	C	T	G	G	C	C	C	C	A	G	C	C	C	C	T	A	G	A	A	T	A
BP559	Outbreak 4	Nagano	20	C	T	A	C	G	G	G	G	A	G	G	G	C	T	G	G	C	C	G	C	T	T	A	T	G	C	T	G	G	C	C	C	C	A	G	C	C	C	C	T	A	G	A	A	T	A
BP560	Outbreak 4	Nagano	20	C	T	A	C	G	G	G	G	A	G	G	G	C	T	G	G	C	C	G	C	T	T	A	T	G	C	T	G	G	C	C	C	C	A	G	C	C	C	C	T	A	G	A	A	T	A
BP566	Outbreak 4	Nagano	20	C	T	A	C	G	G	G	G	A	G	G	G	C	T	G	G	C	C	G	C	T	T	A	T	G	C	T	G	G	C	C	C	C	A	G	C	C	C	C	T	A	G	A	A	T	A
BP567	Outbreak 4	Nagano	20	C	T	A	C	G	G	G	G	A	G	G	G	C	T	G	G	C	C	G	C	T	T	A	T	G	C	T	G	G	C	C	C	C	A	G	C	C	C	C	T	A	G	A	A	T	A
BP573	Outbreak 4	Nagano	21	C	T	A	C	G	T	G	G	A	G	G	G	C	T	G	G	C	C	G	C	T	T	A	T	G	C	T	G	G	C	C	C	C	A	G	C	C	C	C	T	A	G	A	A	T	A
BP563	Outbreak 5	Mie	20	C	T	A	C	G	G	G	G	A	G	G	G	C	T	G	G	C	C	G	C	T	T	A	T	A	C	C	G	G	C	C	C	C	A	G	C	C	C	C	T	A	G	G	A	T	G
BP564	Outbreak 5	Mie	21	C	T	A	C	G	G	G	G	A	G	G	G	C	T	G	G	C	C	G	C	T	T	A	T	A	C	C	G	G	C	C	C	C	A	G	C	C	C	C	T	A	G	G	A	T	G
BP565	Outbreak 5	Mie	20	C	T	A	C	G	G	G	G	A	G	G	G	C	T	G	G	C	C	G	C	T	T	A	T	A	C	C	G	G	C	C	C	C	A	G	C	C	C	C	T	A	G	G	A	T	G
BP569	Outbreak 5	Mie	20	C	T	A	C	G	G	G	G	A	G	G	G	C	T	G	G	C	C	G	C	T	T	A	T	A	C	C	G	G	C	C	C	C	A	G	C	C	C	C	T	A	G	G	A	T	G
BP570	Outbreak 5	Mie	20	C	T	A	C	G	G	G	G	A	G	G	G	C	T	G	G	C	C	G	C	T	T	A	T	A	C	C	G	G	C	C	C	C	A	G	C	C	C	C	T	A	G	G	A	T	G
BP571	Outbreak 5	Mie	20	C	T	A	C	G	G	G	G	A	G	G	G	C	T	G	G	C	C	G	C	T	T	A	T	A	C	C	G	G	C	C	C	C	A	G	C	C	C	C	T	A	G	G	A	T	G
BP574	Outbreak 5	Mie	20	C	T	A	C	G	G	G	G	A	G	G	G	C	T	G	G	C	C	G	C	T	T	A	T	A	C	C	G	G	C	C	C	C	A	G	C	C	C	C	T	A	G	G	A	T	G
BP586	Outbreak 6	Niigata	19	C	T	A	C	G	G	G	G	A	G	G	G	C	T	G	T	C	C	G	C	T	T	A	T	G	C	C	G	G	C	C	C	C	A	G	T	C	C	C	C	G	G	G	A	T	G
BP587	Outbreak 6	Niigata	19	C	T	A	C	G	G	G	G	A	G	G	G	C	T	G	T	C	C	G	C	T	T	A	T	G	C	C	G	G	C	C	C	C	A	G	T	C	C	C	C	G	G	G	A	T	G
BP588	Outbreak 6	Niigata	19	C	T	A	C	G	G	G	G	A	G	G	G	C	T	G	T	C	C	G	C	T	T	A	T	G	C	C	G	G	C	C	C	C	A	G	T	C	C	C	C	G	G	G	A	T	G
BP589	Outbreak 6	Niigata	19	C	T	A	C	G	G	G	G	A	G	G	G	C	T	G	T	C	C	G	C	T	T	A	T	G	C	C	G	G	C	C	C	C	A	G	T	C	C	C	C	G	G	G	A	T	G
BP364	Sporadic	Tokyo	14	C	T	A	C	G	G	G	G	A	G	G	G	C	C	G	G	C	C	G	C	T	T	A	T	G	C	C	G	A	C	C	C	C	A	G	C	C	C	C	T	A	G	G	A	T	G
BP367	Sporadic	Fukuoka	12	C	T	A	T	G	G	G	G	G	G	G	G	C	T	G	G	C	C	G	C	T	T	A	T	G	C	C	G	A	C	C	C	C	G	T	C	C	C	C	T	A	G	G	G	T	G
BP376	Sporadic	Shizuoka	15	C	T	A	C	G	G	G	G	A	G	G	G	C	T	G	G	C	C	G	C	T	T	A	T	G	C	C	G	A	C	C	C	C	A	G	C	C	C	C	T	A	G	G	A	T	G
BP377	Sporadic	Shimane	14	C	T	A	T	G	G	G	G	G	G	G	G	C	T	G	G	C	C	G	C	T	T	A	T	G	C	C	G	A	C	C	C	C	G	T	C	C	C	C	T	A	G	G	G	T	G
BP399	Sporadic	Osaka	13	C	T	A	C	G	G	G	G	A	G	G	G	C	T	G	G	C	C	G	C	T	T	A	T	G	C	C	G	A	C	C	C	C	A	G	C	C	C	C	T	A	G	G	A	T	G
BP404	Sporadic	Fukuoka	12	C	C	A	T	G	G	G	G	G	G	G	G	C	T	G	G	C	C	G	C	T	T	G	T	G	C	C	G	A	C	C	C	C	G	T	C	C	C	A	T	A	G	G	G	T	G
BP409	Sporadic	Iwate	12	C	T	A	C	G	G	G	G	A	G	G	G	C	T	G	G	C	C	G	C	T	T	A	T	G	C	C	G	A	C	C	C	C	A	G	C	C	C	C	T	A	G	G	A	T	G
BP413	Sporadic	Chiba	14	C	T	A	C	G	G	G	G	A	G	G	G	C	T	G	G	C	C	G	C	T	T	A	T	G	C	C	G	A	C	C	C	C	A	G	C	C	C	C	T	A	G	G	A	T	G
BP414	Sporadic	Aichi	13	C	T	A	C	G	G	G	G	A	G	G	G	C	T	G	G	C	C	G	C	T	T	A	T	G	C	C	G	A	C	C	C	C	A	G	C	C	C	C	T	A	G	G	A	T	G
BP420	Sporadic	Saitama	13	C	T	A	C	G	G	G	G	A	G	G	G	C	T	G	G	T	C	G	C	T	T	A	T	G	C	C	G	A	C	C	C	C	A	G	C	C	C	C	T	A	G	G	A	T	G
BP430	Sporadic	Osaka	15	T	T	A	C	G	G	G	G	A	G	G	G	C	T	G	G	C	C	G	C	T	T	A	T	G	C	C	G	A	C	C	C	C	A	G	C	C	C	C	T	A	G	G	A	T	G
BP443	Sporadic	Osaka	14	C	T	A	C	G	G	G	G	A	G	G	G	C	T	G	G	C	C	G	C	T	T	A	T	G	C	C	G	A	C	C	C	C	A	G	C	C	C	C	T	A	G	G	A	T	G
BP445	Sporadic	Fukuoka	14	C	T	A	C	G	G	G	G	A	G	G	G	C	T	G	G	C	C	G	A	T	T	A	T	G	C	C	G	A	C	C	C	C	A	G	C	C	C	C	T	A	G	G	A	T	G
BP454	Sporadic	Fukushima	14	C	T	A	C	G	G	A	G	G	G	G	G	C	T	G	G	C	C	G	C	T	T	A	T	G	C	C	G	G	C	C	C	C	G	G	C	C	C	C	T	A	G	G	A	T	G
BP462	Sporadic	Akita	11	C	T	A	C	G	G	G	G	G	G	G	G	C	T	G	G	C	C	A	C	C	T	A	T	G	T	C	G	A	C	C	C	C	G	G	C	T	C	C	T	A	G	G	A	T	G
BP473	Sporadic	Kanagawa	15	C	T	A	C	G	G	G	G	A	G	G	G	C	T	G	G	C	C	G	C	T	T	A	T	G	C	C	G	A	C	C	C	C	A	G	C	C	C	C	T	A	G	G	A	T	G
BP479	Sporadic	Osaka	15	T	T	A	C	G	G	G	G	A	G	G	G	C	T	G	G	C	C	G	C	T	T	A	T	G	C	C	G	A	C	C	C	C	A	G	C	C	C	C	T	A	G	G	A	T	G
BP482	Sporadic	Chiba	16	C	T	A	C	G	G	G	G	A	G	G	G	C	T	G	G	C	C	G	C	T	T	A	T	A	C	C	G	A	C	C	C	C	A	G	C	C	C	C	T	A	G	G	A	T	G
BP486	Sporadic	Tokushima	16	C	T	A	C	G	G	G	G	A	G	G	G	C	T	G	G	C	C	G	C	T	T	A	T	G	C	C	G	A	C	C	C	C	A	G	C	C	C	C	T	A	G	G	A	T	G
BP490	Sporadic	Okayama	16	C	T	A	C	G	G	G	G	G	A	G	G	C	T	A	G	C	C	G	C	T	T	A	T	G	C	C	G	G	T	C	C	G	G	G	C	C	C	C	T	A	G	G	A	C	G
BP502	Sporadic	Saitama	15	C	T	A	C	A	G	G	G	A	G	G	G	C	T	G	G	C	C	G	C	T	T	A	T	G	C	C	G	A	C	C	C	C	A	G	C	C	C	C	T	A	G	G	A	T	G
BP504	Sporadic	Hyogo	16	C	T	G	C	G	G	G	A	A	G	G	G	C	T	G	G	C	C	G	C	T	T	A	T	G	C	C	G	A	C	T	C	C	A	G	C	C	C	C	T	A	G	G	A	T	G
BP542	Sporadic	Hokkaido	17	C	T	A	C	G	G	G	G	A	G	G	G	C	T	G	G	C	T	G	C	T	C	A	C	G	C	C	G	A	C	C	C	C	A	G	C	C	T	C	T	A	G	G	A	T	G
BP556	Sporadic	Tokyo	16	C	T	A	C	G	G	G	G	A	G	G	G	G	T	G	G	C	C	G	C	T	T	A	T	G	C	C	G	A	C	C	T	C	A	G	C	C	C	C	T	A	G	G	A	T	G
BP575	Sporadic	Hokkaido	22	C	T	A	C	G	G	G	G	A	G	G	G	C	T	G	G	C	T	G	C	T	C	A	C	G	C	C	G	A	C	C	C	C	A	G	C	C	T	C	T	A	G	G	A	T	G
BP576	Sporadic	Chiba	19	C	T	A	C	G	G	G	G	A	G	G	G	C	T	G	G	C	C	G	C	T	T	A	T	A	C	C	G	A	C	C	C	C	A	G	C	C	C	C	T	A	A	G	A	T	G
BP577	Sporadic	Chiba	16	C	T	A	C	G	G	G	G	A	G	T	G	C	T	G	G	C	C	G	C	T	T	A	T	G	C	C	G	A	C	C	C	C	A	G	C	C	C	C	T	A	G	G	A	T	G
BP580	Sporadic	Tokyo	18	C	T	A	C	G	G	G	G	A	G	G	G	C	T	G	G	C	C	G	C	T	T	A	T	A	C	C	G	A	C	C	C	C	A	G	C	C	C	C	T	A	A	G	A	T	G
[truncated: 123 more columns]

## Sheet: Table S3
Table S3. Pairwise SNP differences in outbreak isolates of Bordetella pertussis.
	Tohama	BP369	BP370	BP372	BP373	BP374	BP375	BP379	BP380	BP381	BP382	BP383	BP384	BP385	BP386	BP387	BP415	BP423	BP424	BP425	BP426	BP427	BP428	BP429	BP434	BP435	BP545	BP546	BP547	BP548	BP557	BP558	BP559	BP560	BP566	BP567	BP573	BP551	BP552	BP553	BP554	BP563	BP564	BP565	BP569	BP570	BP571	BP574	BP586
Tohama
BP369	8
BP370	8	0
BP372	11	3	3
BP373	8	0	0	3
BP374	8	0	0	3	0
BP375	8	0	0	3	0	0		Outbreak-1
BP379	8	0	0	3	0	0	0
BP380	9	1	1	4	1	1	1	1
BP381	8	0	0	3	0	0	0	0	1
BP382	8	0	0	3	0	0	0	0	1	0
BP383	9	1	1	4	1	1	1	1	2	1	1
BP384	9	1	1	4	1	1	1	1	2	1	1	0
BP385	8	0	0	3	0	0	0	0	1	0	0	1	1
BP386	10	2	2	5	2	2	2	2	3	2	2	1	1	2
BP387	9	1	1	4	1	1	1	1	2	1	1	0	0	1	1
BP415	14	22	22	25	22	22	22	22	23	22	22	23	23	22	24	23
BP423	15	23	23	26	23	23	23	23	24	23	23	24	24	23	25	24	1
BP424	14	22	22	25	22	22	22	22	23	22	22	23	23	22	24	23	0	1
BP425	14	22	22	25	22	22	22	22	23	22	22	23	23	22	24	23	0	1	0
BP426	14	22	22	25	22	22	22	22	23	22	22	23	23	22	24	23	0	1	0	0		Outbreak-2
BP427	13	21	21	24	21	21	21	21	22	21	21	22	22	21	23	22	3	4	3	3	3
BP428	14	22	22	25	22	22	22	22	23	22	22	23	23	22	24	23	0	1	0	0	0	3
BP429	15	23	23	26	23	23	23	23	24	23	23	24	24	23	25	24	1	0	1	1	1	4	1
BP434	14	22	22	25	22	22	22	22	23	22	22	23	23	22	24	23	0	1	0	0	0	3	0	1
BP435	14	22	22	25	22	22	22	22	23	22	22	23	23	22	24	23	0	1	0	0	0	3	0	1	0
BP545	20	28	28	31	28	28	28	28	29	28	28	29	29	28	30	29	14	15	14	14	14	13	14	15	14	14
BP546	20	28	28	31	28	28	28	28	29	28	28	29	29	28	30	29	14	15	14	14	14	13	14	15	14	14	0
BP547	20	28	28	31	28	28	28	28	29	28	28	29	29	28	30	29	14	15	14	14	14	13	14	15	14	14	0	0
BP548	20	28	28	31	28	28	28	28	29	28	28	29	29	28	30	29	14	15	14	14	14	13	14	15	14	14	0	0	0
BP557	20	28	28	31	28	28	28	28	29	28	28	29	29	28	30	29	14	15	14	14	14	13	14	15	14	14	0	0	0	0		Outbreak-4
BP558	20	28	28	31	28	28	28	28	29	28	28	29	29	28	30	29	14	15	14	14	14	13	14	15	14	14	0	0	0	0	0
BP559	20	28	28	31	28	28	28	28	29	28	28	29	29	28	30	29	14	15	14	14	14	13	14	15	14	14	0	0	0	0	0	0
BP560	20	28	28	31	28	28	28	28	29	28	28	29	29	28	30	29	14	15	14	14	14	13	14	15	14	14	0	0	0	0	0	0	0
BP566	20	28	28	31	28	28	28	28	29	28	28	29	29	28	30	29	14	15	14	14	14	13	14	15	14	14	0	0	0	0	0	0	0	0
BP567	20	28	28	31	28	28	28	28	29	28	28	29	29	28	30	29	14	15	14	14	14	13	14	15	14	14	0	0	0	0	0	0	0	0	0
BP573	21	29	29	32	29	29	29	29	30	29	29	30	30	29	31	30	15	16	15	15	15	14	15	16	15	15	1	1	1	1	1	1	1	1	1	1
BP551	13	21	21	24	21	21	21	21	22	21	21	22	22	21	23	22	9	10	9	9	9	8	9	10	9	9	15	15	15	15	15	15	15	15	15	15	16
BP552	14	22	22	25	22	22	22	22	23	22	22	23	23	22	24	23	10	11	10	10	10	9	10	11	10	10	16	16	16	16	16	16	16	16	16	16	17	1		Outbreak-3
BP553	13	21	21	24	21	21	21	21	22	21	21	22	22	21	23	22	9	10	9	9	9	8	9	10	9	9	15	15	15	15	15	15	15	15	15	15	16	0	1
BP554	13	21	21	24	21	21	21	21	22	21	21	22	22	21	23	22	9	10	9	9	9	8	9	10	9	9	15	15	15	15	15	15	15	15	15	15	16	0	1	0
BP563	20	28	28	31	28	28	28	28	29	28	28	29	29	28	30	29	22	23	22	22	22	21	22	23	22	22	28	28	28	28	28	28	28	28	28	28	29	21	22	21	21
BP564	21	29	29	32	29	29	29	29	30	29	29	30	30	29	31	30	23	24	23	23	23	22	23	24	23	23	29	29	29	29	29	29	29	29	29	29	30	22	23	22	22	1
BP565	20	28	28	31	28	28	28	28	29	28	28	29	29	28	30	29	22	23	22	22	22	21	22	23	22	22	28	28	28	28	28	28	28	28	28	28	29	21	22	21	21	0	1		Outbreak-5
BP569	20	28	28	31	28	28	28	28	29	28	28	29	29	28	30	29	22	23	22	22	22	21	22	23	22	22	28	28	28	28	28	28	28	28	28	28	29	21	22	21	21	0	1	0
BP570	20	28	28	31	28	28	28	28	29	28	28	29	29	28	30	29	22	23	22	22	22	21	22	23	22	22	28	28	28	28	28	28	28	28	28	28	29	21	22	21	21	0	1	0	0
BP571	20	28	28	31	28	28	28	28	29	28	28	29	29	28	30	29	22	23	22	22	22	21	22	23	22	22	28	28	28	28	28	28	28	28	28	28	29	21	22	21	21	0	1	0	0	0
BP574	20	28	28	31	28	28	28	28	29	28	28	29	29	28	30	29	22	23	22	22	22	21	22	23	22	22	28	28	28	28	28	28	28	28	28	28	29	21	22	21	21	0	1	0	0	0	0
BP586	19	27	27	30	27	27	27	27	28	27	27	28	28	27	29	28	15	16	15	15	15	14	15	16	15	15	21	21	21	21	21	21	21	21	21	21	22	10	11	10	10	27	28	27	27	27	27	27
BP587	19	27	27	30	27	27	27	27	28	27	27	28	28	27	29	28	15	16	15	15	15	14	15	16	15	15	21	21	21	21	21	21	21	21	21	21	22	10	11	10	10	27	28	27	27	27	27	27	0
BP588	19	27	27	30	27	27	27	27	28	27	27	28	28	27	29	28	15	16	15	15	15	14	15	16	15	15	21	21	21	21	21	21	21	21	21	21	22	10	11	10	10	27	28	27	27	27	27	27	0
BP589	19	27	27	30	27	27	27	27	28	27	27	28	28	27	29	28	15	16	15	15	15	14	15	16	15	15	21	21	21	21	21	21	21	21	21	21	22	10	11	10	10	27	28	27	27	27	27	27	0
[truncated: 3 more columns]

## Sheet: Table S4
Table S4. Pairwise SNP differences in sporadic isolates of Bordetella pertussis.
	Tohama	BP364	BP367	BP376	BP377	BP399	BP404	BP409	BP413	BP414	BP420	BP430	BP443	BP445	BP454	BP462	BP473	BP479	BP482	BP486	BP490	BP502	BP504	BP542	BP556	BP575	BP576	BP577	BP580
Tohama
BP364	14
BP367	12	24
BP376	15	7	25
BP377	14	26	4	27
BP399	13	3	23	6	25
BP404	12	22	12	23	14	21
BP409	12	2	22	5	24	1	20
BP413	14	4	24	7	26	1	22	2
BP414	13	3	23	6	25	2	21	1	3
BP420	13	17	23	18	25	16	21	15	17	16
BP430	15	5	25	8	27	2	23	3	3	4	18
BP443	14	6	24	3	26	5	22	4	6	5	17	7
BP445	14	6	24	3	26	5	22	4	6	5	17	7	2
BP454	14	26	26	27	28	25	24	24	26	25	25	27	26	26
BP462	11	21	21	22	23	20	19	19	21	20	20	22	21	21	23
BP473	15	7	25	4	27	6	23	5	7	6	18	8	3	3	27	22
BP479	15	5	25	8	27	2	23	3	3	4	18	0	7	7	27	22	8
BP482	16	14	26	15	28	13	24	12	14	13	19	15	14	14	28	23	15	15
BP486	16	8	26	5	28	7	24	6	8	7	19	9	4	4	28	23	1	9	16
BP490	16	28	28	29	30	27	26	26	28	27	27	29	28	28	24	25	29	29	30	30
BP502	15	3	25	8	27	4	23	3	5	4	18	6	7	7	27	22	8	6	15	9	29
BP504	16	6	26	9	28	5	24	4	6	5	19	7	8	8	28	23	9	7	16	10	30	7
BP542	17	9	27	8	29	8	25	7	9	8	20	10	7	7	29	24	8	10	17	9	31	10	11
BP556	16	6	26	9	28	5	24	4	6	5	19	7	8	8	28	23	9	7	16	10	30	7	8	11
BP575	22	14	32	13	34	13	30	12	14	13	25	15	12	12	34	29	13	15	22	14	36	15	16	5	16
BP576	19	17	29	18	31	16	27	15	17	16	22	18	17	17	31	26	18	18	3	19	33	18	19	20	19	25
BP577	16	6	26	9	28	5	24	4	6	5	19	7	8	8	28	23	9	7	16	10	30	7	8	11	8	16	19
BP580	18	16	28	17	30	15	26	14	16	15	21	17	16	16	30	25	17	17	2	18	32	17	18	19	18	24	1	18

## Sheet: Table S5
Table S5. Youden's index for determining an optimal SNP cut-off value.
Pairwise SNP differences	No. of outbreak isolate pairs	No. of sporadic isolate pairs	True-positive rate (TPR)	False-positive rate (FPR)	Youden's index (J = TRP − FRP)
0	130	1	0.546218	0.0026455	0.543573
1	72	5	0.848739	0.015873	0.832866
2	12	7	0.89916	0.0343915	0.864768
3	17	14	0.970588	0.0714286	0.89916
4	6	14	0.995798	0.108466	0.887333
5	1	17	1	0.153439	0.846561
6	0	17	1	0.198413	0.801587
7	0	24	1	0.261905	0.738095
8	0	21	1	0.31746	0.68254
9	0	12	1	0.349206	0.650794
10	0	6	1	0.365079	0.634921
11	0	3	1	0.373016	0.626984
12	0	5	1	0.386243	0.613757
13	0	6	1	0.402116	0.597884
14	0	9	1	0.425926	0.574074
15	0	12	1	0.457672	0.542328
16	0	15	1	0.497354	0.502646
17	0	14	1	0.534392	0.465608
18	0	14	1	0.571429	0.428571
19	0	12	1	0.603175	0.396825
20	0	6	1	0.619048	0.380952
21	0	9	1	0.642857	0.357143
22	0	12	1	0.674603	0.325397
23	0	15	1	0.714286	0.285714
24	0	15	1	0.753968	0.246032
25	0	16	1	0.796296	0.203704
26	0	18	1	0.843915	0.156085
27	0	15	1	0.883598	0.116402
28	0	17	1	0.928571	0.0714286
29	0	9	1	0.952381	0.047619
30	0	9	1	0.97619	0.0238095
31	0	3	1	0.984127	0.015873
32	0	2	1	0.989418	0.010582
33	0	1	1	0.992063	0.00793651
34	0	2	1	0.997354	0.0026455
36	0	1	1	1	0
